# Supplementary material for: Simple Self-Assembly Strategy of Nanospheres on 3D Substrate and Its Application for Enhanced Textured Silicon Solar Cell
Source: Nanomaterials (Basel). 2021 Sep 30;11(10):2581. doi: 10.3390/nano11102581 (PMC8541415; doi:10.3390/nano11102581)
Supplement: Supplementary file 1 [file nanomaterials-11-02581-s001.zip]

Archive with 1 entries (1 files):
- nanomaterials-1355995-supplementary.pdf
